# Supplementary material for: Association of Polyphenol Biomarkers with Cardiovascular Disease and Mortality Risk: A Systematic Review and Meta-Analysis of Observational Studies
Source: Nutrients. 2017 Apr 22;9(4):415. doi: 10.3390/nu9040415 (PMC5409754; doi:10.3390/nu9040415)
Supplement: Supplementary file 1 [file nutrients-09-00415-s001.zip]

Archive with 1 entries (1 files):
- nutrients-189087-supplementary.docx
